# Supplementary material for: Administration of Single or Repeated Doses of CDCs in a Swine Model of Reperfused Myocardial Infarction: Magnetic Resonance and Proteomics Evaluation
Source: Int J Mol Sci. 2025 Nov 22;26(23):11294. doi: 10.3390/ijms262311294 (PMC12692557; doi:10.3390/ijms262311294)
Supplement: Supplementary file 1 [file ijms-26-11294-s001.zip]

Archive with 1 entries (1 files):
- ijms-3998859-supplementary.pdf
